# Supplementary material for: Perceived Stress, Burnout, Professional Quality of Life, and Occupational Balance Among University Faculty in Health Sciences Disciplines in Spain—Protocol and Descriptive Results
Source: Healthcare (Basel). 2026 Feb 14;14(4):494. doi: 10.3390/healthcare14040494 (PMC12940884; doi:10.3390/healthcare14040494)
Supplement: Supplementary file 1 [file healthcare-14-00494-s001.zip]

Archive with 1 entries (1 files):
- healthcare-4094251-supplementary.pdf
